# Supplementary material for: Exploring the role of the key gene TNFAIP3 between periodontitis and influenza A through bioinformatic analysis and molecular docking
Source: PLoS One. 2026 Jan 27;21(1):e0340882. doi: 10.1371/journal.pone.0340882 (PMC12843541; doi:10.1371/journal.pone.0340882)
Supplement: S1 Table — (CSV) [file pone.0340882.s001.csv]

Drug Name	DrugBank ID	p-value	q-value	Fold Change
Vemurafenib	DB05238	1.06E-11	1.07E-08	-2.65823
Metformin	DB00331	9.29E-09	3.08E-06	-1.78077
Dexamethasone	DB01234	5.09E-08	3.66E-06	-1.34835
Tretinoin	DB00755	7.12E-08	5.58E-07	-1.03667
Imatinib	DB00619	0.00060458	0.00191537	-1.071
