# Supplementary material for: Exploring the role of the key gene TNFAIP3 between periodontitis and influenza A through bioinformatic analysis and molecular docking
Source: PLoS One. 2026 Jan 27;21(1):e0340882. doi: 10.1371/journal.pone.0340882 (PMC12843541; doi:10.1371/journal.pone.0340882)
Supplement: S2 Table — (CSV) [file pone.0340882.s002.csv]

Drug Name	Binding energy	Hydrogen bond	Binding site
Vemurafenib	-6.1	2	Asn-780,Gln-784
Metformin	-4.8	3	Glu-16,Lys-29,Glu-781
Dexamethasone	-7	1	Lys-759
Tretinoin	-5.1	1	Gly-771
Imatinib	-8.1	1	Asp-52
